# Supplementary material for: Mechanically robust stretchable semiconductor metallization for skin-inspired organic transistors
Source: Sci Adv. 2022 Dec 21;8(51):eade2988. doi: 10.1126/sciadv.ade2988 (PMC9770969; doi:10.1126/sciadv.ade2988)
Supplement: Supplementary file 2 — Movies S1 and S2 [file sciadv.ade2988_movies_s1_and_s2.zip]

Archive with 2 entries (2 files):
- sciadv.ade2988_movie_s1.mp4
- sciadv.ade2988_movie_s2.mp4
